# Supplementary material for: Genome-wide association study for flowering time, maturity dates and plant height in early maturing soybean (Glycine max) germplasm
Source: BMC Genomics. 2015 Mar 20;16(1):217. doi: 10.1186/s12864-015-1441-4 (PMC4449526; doi:10.1186/s12864-015-1441-4)
Supplement: Additional file 1: — List of 309 soybean germplasm accessions analyzed in this study. Information given in this file for each accession includes accession name, origin and maturity group according to GRIN (http://www.ars-grin.gov/) and the present study. [file 12864_2015_1441_MOESM1_ESM.xls]

## Sheet: addfile.txt
List of 309 soybean germplasm accessions analyzed in this study
PI	Maturity group	Origin
FC21340	"0"	Unknown
FC30683	"0"	Canada
FC30684	"0"	China
FC30692	"0"	China
FC32033	"0"	Unknown
FC32141	"0"	United States
PI132204	"0"	Netherlands
PI132205	"0"	Netherlands
PI152361	"0"	Russian Federation
PI194625	"0"	Sweden
PI200595	"0"	China
PI261475	"0"	China
PI291311A	"0"	China
PI291312	"0"	China
PI291313	"0"	China
PI291318	"0"	China
PI291319A	"0"	China
PI291319B	"0"	China
PI291320B	"0"	China
PI291321	"0"	China
PI291325	"0"	China
PI291329	"0"	China
PI291331	"0"	China
PI297499	"0"	China
PI297506	"0"	China
PI297507A	"0"	China
PI297507B	"0"	China
PI297508	"0"	China
PI297509	"0"	China
PI297523	"0"	China
PI297525	"0"	China
PI297532	"0"	China
PI297540	"0"	China
PI297546	"0"	China
PI297549	"0"	China
PI303650	"0"	China
PI319534A	"0"	China
PI319534C	"0"	China
PI319536B	"0"	China
PI319537A	"0"	China
PI319537B	"0"	China
PI319538	"0"	China
PI347559A	"0"	China
PI347559B	"0"	China
PI347565B	"0"	China
PI347567	"0"	China
PI358323	"0"	China
PI361059B	"0"	Russian Federation
PI361077A	"0"	China
PI378669A	"0"	China
PI378669B	"0"	China
PI391588	"0"	China
PI407386B	"0"	China
PI407386C	"0"	China
PI407702	"0"	China
PI407707	"0"	China
PI407708A	"0"	China
PI407709	"0"	China
PI407713	"0"	China
PI417078	"0"	China
PI424191	"0"	China
PI424205	"0"	China
PI430457	"0"	China
PI430594	"0"	China
PI436612	"0"	China
PI436618	"0"	China
PI436619	"0"	China
PI436620	"0"	China
PI437553	"0"	China
PI437557	"0"	China
PI437560	"0"	China
PI437561	"0"	China
PI437564	"0"	China
PI437565	"0"	China
PI437566	"0"	China
PI437579	"0"	China
PI437582	"0"	China
PI437583	"0"	China
PI437587	"0"	China
PI437590	"0"	China
PI437593A	"0"	China
PI437597A	"0"	China
PI437597B	"0"	China
PI437598A	"0"	China
PI437599	"0"	China
PI437600	"0"	China
PI437611B	"0"	China
PI437615A	"0"	China
PI437620	"0"	China
PI437630A	"0"	China
PI437633A	"0"	China
PI437646A	"0"	China
PI437650A	"0"	China
PI437659	"0"	China
PI437660	"0"	China
PI437665	"0"	China
PI437676A	"0"	China
PI437680B	"0"	China
PI437681	"0"	China
PI437694	"0"	China
PI437701	"0"	China
PI437712	"0"	China
PI437720	"0"	China
PI437721A	"0"	China
PI437731	"0"	China
PI437735	"0"	China
PI437740A	"0"	China
PI437742	"0"	China
PI437746	"0"	China
PI437750	"0"	China
PI437753A	"0"	China
PI437754	"0"	China
PI437756A	"0"	China
PI437758	"0"	China
PI437759	"0"	China
PI437761	"0"	China
PI437764	"0"	China
PI437766	"0"	China
PI437767	"0"	China
PI437768	"0"	China
PI437769	"0"	China
PI437772A	"0"	China
PI437773	"0"	China
PI437774A	"0"	China
PI437775	"0"	China
PI437784	"0"	China
PI437812	"0"	China
PI437826	"0"	China
PI437830	"0"	China
PI437852	"0"	China
PI437857A	"0"	China
PI437872	"0"	China
PI437906	"0"	China
PI437910A	"0"	China
PI437910B	"0"	China
PI437915A	"0"	China
PI437915B	"0"	China
PI437917	"0"	China
PI437923	"0"	China
PI437924	"0"	China
PI437927	"0"	China
PI437933A	"0"	China
PI437936	"0"	China
PI437939	"0"	China
PI437941	"0"	China
PI437947	"0"	China
PI437955A	"0"	China
PI437957A	"0"	China
PI437977	"0"	China
PI437982	"0"	China
PI437989	"0"	China
PI438482	"0"	Sweden
PI452432	"0"	China
PI458523	"0"	China
PI458532A	"0"	China
PI458825A	"0"	China
PI458826A	"0"	China
PI458827	"0"	China
PI464875B	"0"	China
PI464886	"0"	China
PI464900	"0"	China
PI464911	"0"	China
PI467309	"0"	China
PI467313	"0"	China
PI467319	"0"	China
PI467323A	"0"	China
PI467344	"0"	China
PI467345	"0"	China
PI468376	"0"	China
PI468920	"0"	China
PI468922	"0"	China
PI475821	"0"	China
PI475825	"0"	China
PI479716	"0"	China
PI479757	"0"	China
PI491578	"0"	China
PI503339B	"0"	China
PI504506	"0"	Hong Kong,China
PI511866	"0"	China
PI511867	"0"	China
PI511869	"0"	China
PI514671	"0"	China
PI518291A	"0"	China
PI518702	"0"	China
PI518705	"0"	China
PI518706B	"0"	China
PI532454	"0"	China
PI538395	"0"	China
PI549073	"0"	China
PI549076B	"0"	China
PI549077	"0"	China
PI561242	"0"	China
PI561299A	"0"	China
PI561302A	"0"	China
PI561332	"0"	China
PI561342	"0"	China
PI561344	"0"	China
PI561366	"0"	China
PI567156A	"0"	China
PI567157A	"0"	China
PI567157B	"0"	China
PI567158	"0"	China
PI567164	"0"	China
PI567165	"0"	China
PI567174B	"0"	China
PI567598A	"0"	China
PI578371	"0"	China
PI578372	"0"	China
PI578373	"0"	China
PI578375A	"0"	China
PI578377	"0"	China
PI578381	"0"	China
PI578388A	"0"	China
PI578389	"0"	China
PI578391	"0"	China
PI578394	"0"	China
PI578396	"0"	China
PI597423	"0"	China
PI597425	"0"	China
PI597426	"0"	China
PI597430A	"0"	China
PI597430B	"0"	China
PI597433	"0"	China
PI597434	"0"	China
PI597435	"0"	China
PI597442	"0"	China
PI597447	"0"	China
PI597467	"0"	China
PI597651	"0"	China
PI597652	"0"	China
PI603291	"0"	China
PI603292	"0"	China
PI603294	"0"	China
PI603295	"0"	China
PI603296	"0"	China
PI603297	"0"	China
PI603299	"0"	China
PI603300	"0"	China
PI603301A	"0"	China
PI603301B	"0"	China
PI603306	"0"	China
PI603319	"0"	China
PI603320	"0"	China
PI603322	"0"	China
PI603324A	"0"	China
PI603328	"0"	China
PI603335A	"0"	China
PI603346A	"0"	China
PI603424A	"0"	China
PI603426B	"0"	China
PI603426D	"0"	China
PI603426E	"0"	China
PI603429A	"0"	China
PI603432B	"0"	China
PI603437B	"0"	China
PI603437C	"0"	China
PI603440A	"0"	China
PI603443B	"0"	China
PI603698C	"0"	China
PI603698F	"0"	China
PI603698J	"0"	China
PI603712	"0"	China
PI612706B	"0"	China
PI612707A	"0"	China
PI612707B	"0"	China
PI612708A	"0"	China
PI612709A	"0"	China
PI612712	"0"	China
PI612720A	"0"	China
PI612728	"0"	China
PI612740	"0"	China
PI612745	"0"	China
PI612751	"0"	China
PI639548	"0"	Moldova
PI639559A	"0"	Ukraine
PI68722	"0"	China
PI70242-4	"0"	China
PI79739	"0"	China
PI89001	"0"	China
FC30691	"00"	Canada
PI378668	"00"	Russian Federation
PI438369A	"00"	Czechoslovakia
PI438471	"00"	Sweden
PI438473	"00"	Sweden
PI438477	"00"	Sweden
PI504483A	"00"	Taiwan,China
PI507350	"00"	Japan
PI518830	"00"	Former Serbia and Montenegro
PI538408	"00"	Japan
PI567167	"00"	China
PI567175C	"00"	China
PI603314	"00"	China
PI603426A	"00"	China
PI603426C	"00"	China
PI603432A	"00"	China
PI603435A	"00"	China
PI603435B	"00"	China
PI603437A	"00"	China
PI603698G	"00"	China
PI605819B	"00"	Vietnam
PI612710	"00"	China
PI612739	"00"	China
PI639551	"00"	Moldova
PI639557A	"00"	Primorye, Russian Federation
PI639557B	"00"	Primorye, Russian Federation
PI639567	"00"	Primorye, Russian Federation
PI639628	"00"	Primorye, Russian Federation
PI639633A	"00"	Amur, Russian Federation
PI639634	"00"	Amur, Russian Federation
The maturity group of PIs highlighted in yellow are assigned based on the experimental data of this study, as GRIN database does not have the maturity information for thoes PIs.
